# Supplementary material for: Effect of the Rate of Glucose Consumption on the Total Peroxyl Radical Trapping Antioxidant Potential (TRAP) of Plasma in Overweight Men and Women: A Randomized Trial
Source: Antioxidants (Basel). 2026 Apr 21;15(4):512. doi: 10.3390/antiox15040512 (PMC13113598; doi:10.3390/antiox15040512)
Supplement: Supplementary file 1 [file antioxidants-15-00512-s001.zip]

Archive with 1 entries (1 files):
- antioxidants-4211471-supplementary.pdf
